# Supplementary material for: Protocol for conditional gene expression in Magnaporthe oryzae via fungal nitrate reductase promoter replacement
Source: STAR Protoc. 2026 Jan 21;7(1):104334. doi: 10.1016/j.xpro.2025.104334 (PMC12861208; doi:10.1016/j.xpro.2025.104334)
Supplement: Table S1. Oligonucleotide sequences used for PCR and qRT-PCR analyses, related to Steps 10, 19, and 26 [file mmc2.xlsx]

## Sheet: Oligos
Table S1. Oligo used in this protocol
Items	Sequences (5' to 3')	Type	Target/Purpose	Expected Product Size
proBUF1_LF_F	AATTAACGCCGAATGTTTTCAAGCTTCTGGAAAGGGGTC	PCR (Assembly Fwd)	Amplify Left Flank (LF) for Gibson Assembly	1,407 bp
proBUF1_LF_R2	CAGTTGGGGACCAGAAAGACCCTTAAGCCG	PCR (Assembly Rev)	Amplify Left Flank (LF) for Gibson Assembly	1,407 bp
Hyg_CE_F2	CTTTCTGGTCCCCAACTGATATTGAAGGAGC	PCR (Assembly Fwd)	Amplify Hygromycin Resistance Gene (hph) for Gibson Assembly	1,440 bp
Hyg_CE_R2	ACGCAATGTCAGCCCAACTGGTTCCCG	PCR (Assembly Rev)	Amplify Hygromycin Resistance Gene (hph) for Gibson Assembly	1,440 bp
pMONIA1_F2	GTTGGGCTGACATTGCGTCGATCCGGG	PCR (Assembly Fwd)	Amplify pMoNIA1 Promoter for Gibson Assembly	1,839 bp
pMONIA1_R2	CAGGCATTTGGTTGGAATATGTGTAGGAAACCA	PCR (Assembly Rev)	Amplify pMoNIA1 Promoter for Gibson Assembly	1,839 bp
proBUF1_RF_F2	ATTCCAACCAAATGCCTGCCGTCACTCAA	PCR (Assembly Fwd)	Amplify Right Flank (RF) for Gibson Assembly	2,728 bp
proBUF1_RF_R2	TGTCAAACACTGATAGTTTTTGAGCGCTGACATCTGACC	PCR (Assembly Rev)	Amplify Right Flank (RF) for Gibson Assembly	2,728 bp
Screening1-F	GCCGATCCGAGCCTATCATAG	PCR (Genotyping Fwd)	Confirm absence of Native BUF1 Promoter	435 bp (WT only)
Screening1-R	AATCCGGCGAATTAGGGCAA	PCR (Genotyping Rev)	Confirm absence of Native BUF1 Promoter	435 bp (WT only)
Screening2-F	CCCCAACTGATATTGAAGGAGC	PCR (Genotyping Fwd)	Amplify Whole hph-pMoNIA1 Cassette	3,243 bp
Screening2-R	GGTTGGAATATGTGTAGGAA	PCR (Genotyping Rev)	Amplify Whole hph-pMoNIA1 Cassette	3,243 bp
Screening3-F	TCGGCTCCTTTGGAATGTCC	PCR (Genotyping Fwd)	Amplify Left Flank Junction (Outside Construct)	3,342 bp
Screening3-R	CAGCCCAACTGGTTCCCG	PCR (Genotyping Rev)	Amplify Left Flank Junction (Outside Construct)	3,342 bp
Screening4-F	TCCCCAACTGATATTGAAGGAGC	PCR (Genotyping Fwd)	Amplify Right Flank Junction (Outside Construct)	6,516 bp
Screening4-R	GATCTCGCCTAGCCTGTGTC	PCR (Genotyping Rev)	Amplify Right Flank Junction (Outside Construct)	6,516 bp
MGG_40S-F	ACAAGCTCAAGACCCTCGTC	qRT-PCR (Fwd)	Reference gene for normalization (Che Omar et al., 2016)	80 bp
MGG_40S-R	GGTGGTGATGGTGAAGCAG	qRT-PCR (Rev)	Reference gene for normalization (Che Omar et al., 2016)	80 bp
MGG_Ef1-F	CATCTTAACGTCGTCGTCATC	qRT-PCR (Fwd)	Reference gene for normalization (Che Omar et al., 2016)	62 bp
MGG_Ef2-R	AGTGGCCGGTAGTCGTGG	qRT-PCR (Rev)	Reference gene for normalization (Che Omar et al., 2016)	62 bp
BUF1-qPCR-F	GAGCCCTCTACATCGTGTGG	qRT-PCR (Fwd)	Quantify BUF1 mRNA expression	126 bp
BUF1-qPCR-R	ATTTACATGCAAGCACCGCC	qRT-PCR (Rev)	Quantify BUF1 mRNA expression	126 bp
