# Supplementary material for: Protocol for conditional gene expression in Magnaporthe oryzae via fungal nitrate reductase promoter replacement
Source: STAR Protoc. 2026 Jan 21;7(1):104334. doi: 10.1016/j.xpro.2025.104334 (PMC12861208; doi:10.1016/j.xpro.2025.104334)
Supplement: Table S2. Raw qRT-PCR Ct and Normalized ΔCt Values for BUF1 Gene Expression in pMoNIA1::BUF1 Transformants, related to Expected Outcomes [file mmc3.xlsx]

## Sheet: Raw Ct Values
Table S2: Raw qRT-PCR Ct and Normalized ΔCt Values for BUF1 Gene Expression in pMoNIA1::BUF1 Transformants. This table presents the raw cycle threshold (Ct) values for the target gene BUF1 and the two validated reference genes, MGG_Ef1α and MGG_40S, across three independent biological replicates (R1,R2,R3). The Ref Geometric Mean Ct column represents the normalization factor, calculated as the ge…
Sample_ID	Strain	Condition	BUF1_Ct	MGG_Ef1_Ct	MGG_40s_Ct	Ref Geometric Mean Ct	△Ct
WT_Ind_R1	WT	Inducing (KNO3​)	24.2	20.1	21.3	20.7	3.5
WT_Ind_R2	WT	Inducing (KNO3​)	24.7	20.3	21.5	20.9	3.8
WT_Ind_R3	WT	Inducing (KNO3​)	24.1	19.9	21.1	20.5	3.6
WT_Rep_R1	WT	Repressing (Glutamate)	24.4	20.2	21.4	20.8	3.6
WT_Rep_R2	WT	Repressing (Glutamate)	24.9	20.4	21.6	21	3.9
WT_Rep_R3	WT	Repressing (Glutamate)	24.2	20	21.2	20.6	3.6
T1_Ind_R1	T1	Inducing (KNO3​)	24.81	20.1	21.4	20.75	4.06
T1_Ind_R2	T1	Inducing (KNO3​)	24.71	20.3	21.6	20.95	3.76
T1_Ind_R3	T1	Inducing (KNO3​)	24.21	19.9	21.2	20.55	3.66
T1_Rep_R1	T1	Repressing (Glutamate)	30.34	20.2	21.5	20.85	9.49
T1_Rep_R2	T1	Repressing (Glutamate)	30.74	20.4	21.7	21.05	9.69
T1_Rep_R3	T1	Repressing (Glutamate)	29.24	20	21.3	20.65	8.59
T2_Ind_R1	T2	Inducing (KNO3​)	24.46	20.2	21.4	20.8	3.66
T2_Ind_R2	T2	Inducing (KNO3​)	24.86	20.4	21.6	21	3.86
T2_Ind_R3	T2	Inducing (KNO3​)	24.36	20	21.2	20.6	3.76
T2_Rep_R1	T2	Repressing (Glutamate)	30.44	20.3	21.6	20.95	9.49
T2_Rep_R2	T2	Repressing (Glutamate)	30.94	20.5	21.8	21.15	9.79
T2_Rep_R3	T2	Repressing (Glutamate)	30.79	20.1	21.4	20.75	10.04
